# Supplementary material for: 8p23 beta-defensin copy number determination by single-locus pseudogene-based paralog ratio tests risk bias due to low-frequency sequence variations
Source: BMC Genomics. 2014 Jan 24;15:64. doi: 10.1186/1471-2164-15-64 (PMC3937106; doi:10.1186/1471-2164-15-64)
Supplement: Additional file 1 — DEFB CN determined by qPCR, PRT4 and MLPA in 285 healthy Europeans. Raw data for each sample with each method were included. [file 1471-2164-15-64-S1.csv]

	qPCR												PRT4								MLPA				n.d. = not determined
sample	raw cn-1	rounded cn-1	raw cn-2	rounded cn-2	cn-1	raw cn-3	rounded cn-3	raw cn-4	rounded cn-4	cn-2	cn		raw cn-1	likelihood-1	cn-1	raw cn-2	likelihood-2	cn-2	cn		relative locus dose	likelihood	cn
RC001	4,12	4	3,5	4	4						4		n.d.	n.d.	n.d.	4,75	0,77	5	n.d.		0,28	1	5
RC002	4,98	5	5,26	5	5						5		5,91	1	6	5,92	0,97	6	6		0,33	1	6
RC003	3,88	4	3,12	3	n.d.	3,64	4	3,58	4	4	4		3,96	0,99	4	4,11	1	4	4		0,22	1	4
RC004	3,02	3	3,32	3	3						3		3,72	0,73	4	3,93	0,93	4	4		0,23	1	4
RC005	3,66	4	3,88	4	4						4		n.d.	n.d.	n.d.	4,83	0,88	5	n.d.		0,28	0,97	5
RC006	4,08	4	4,52	5	n.d.	3,94	4	3,74	4	4	4		5,27	0,89	5	5,42	0,78	5	5		0,33	0,98	6
RC007	3,96	4	3,98	4	4						4		n.d.	n.d.	n.d.	4,97	0,98	5	n.d.		0,28	0,99	5
RC008	4,86	5	4,56	5	5						5		n.d.	n.d.	n.d.	5,68	0,71	6	n.d.		0,33	1	6
RC009	2,94	3	2,66	3	3						3		2,97	0,93	3	2,97	0,96	3	3		0,17	0,99	3
RC010	3,88	4	4,26	4	4						4		4,95	0,99	5	4,94	0,97	5	5		0,28	0,99	5
RC011	5,68	6	5,26	5	n.d.	5,04	5	4,74	5	5	5		5,69	0,87	6	6,11	1	6	6		0,37	0,99	7
RC012	3,86	4	4,06	4	4						4		4,92	0,98	5	5,09	1	5	5		0,28	1	5
RC013	3,3	3	3,42	3	3						3		4,1	1	4	4	0,97	4	4		0,23	0,99	4
RC014	2,1	2	2,08	2	2						2		3,47	0,79	3	3,04	0,99	3	3		0,17	1	3
RC015	4,9	5	4,74	5	5						5		6,3	0,63	6	6,48	0,5	6	n.d.		0,37	1	7
RC016	4,18	4	3,6	4	4						4		5,12	0,99	5	4,69	0,98	5	5		0,28	0,99	5
RC017	2,46	2	2,48	2	2						2		2,26	1	2	2,09	0,99	2	2		0,17	1	3
RC018	3,5	4	3,98	4	4						4		5,03	1	5	4,8	0,85	5	5		0,29	0,92	5
RC019	3,26	3	3	3	3						3		3,99	0,99	4	3,9	0,9	4	4		0,23	0,99	4
RC020	4,5	5	3,84	4	n.d.	4,28	4	4,1	4	4	4		4,88	0,97	5	4,76	0,79	5	5		0,33	0,99	6
RC021	4,44	4	3,68	4	4						4		5,27	0,89	5	4,96	0,98	5	5		0,28	1	5
RC022	3,1	3	3,32	3	3						3		3,83	0,9	4	3,93	0,93	4	4		0,23	1	4
RC023	4,68	5	4,94	5	5						5		6,65	0,98	7	6,19	1	7	7		0,37	0,99	7
RC024	4,82	5	4,96	5	5						5		6,06	0,96	6	6,07	0,99	6	6		0,32	1	6
RC025	4,4	4	3,5	4	4						4		5,16	0,98	5	4,75	1	5	5		0,29	0,98	5
RC026	3,04	3	3	3	3						3		3,32	0,96	3	3,12	1	3	3		0,18	1	3
RC027	3,58	4	3,56	4	4						4		4,5	0,71	4	4,11	0,96	4	4		0,23	1	4
RC028	3,6	4	3,8	4	4						4		4,98	1	5	4,92	0,96	5	5		0,27	0,99	5
RC029	3,98	4	4,44	4	4						4		5,17	0,97	5	4,99	0,89	5	5		0,27	1	5
RC030	2,54	3	2,58	3	3						3		3,39	0,94	3	3,05	1	3	3		0,17	0,99	3
RC032	3,56	4	4	4	4						4		3,9	0,94	4	3,9	0,97	4	4		0,23	1	4
RC033	3,94	4	4,24	4	4						4		5,21	0,95	5	4,86	0,99	5	5		0,28	1	5
RC034	3,12	3	2,94	3	3						3		3,76	0,8	4	4	0,97	4	4		0,22	0,99	4
RC035	3,84	4	3,56	4	4						4		4,67	0,65	5	4,49	0,74	5	5		0,26	0,91	5
RC036	3,6	4	3,54	4	4						4		4,04	1	4	4	1	4	4		0,22	1	4
RC037	4	4	3,94	4	4						4		3,94	0,98	4	4,21	1	4	4		0,27	1	5
RC038	2,9	3	3,2	3	3						3		4,2	1	4	3,96	1	4	4		0,23	1	4
RC039	3,86	4	3,54	4	4						4		4,15	0,99	4	4,31	0,96	4	4		0,27	0,98	5
RC040	2,96	3	2,56	3	3						3		3,9	0,96	4	4,23	0,99	4	4		0,23	0,99	4
RC041	3,3	3	3,14	3	3						3		3,96	0,99	4	4,33	0,94	4	4		0,22	1	4
RC042	2,7	3	2,86	3	3						3		3,27	0,99	3	2,98	1	3	3		0,17	1	3
RC043	3,56	4	3,54	4	4						4		4,12	1	4	4,08	1	4	4		0,23	1	4
RC044	3,52	4	4	4	4						4		5,04	1	5	5,28	0,94	5	5		0,28	1	5
RC045	3,7	4	3,54	4	4						4		4,94	0,99	5	5,37	0,85	5	5		0,27	1	5
RC046	3,18	3	2,96	3	3						3		3,91	0,96	4	4,41	0,87	4	4		0,22	1	4
RC047	2,84	3	2,92	3	3						3		2,8	0,72	3	2,98	0,97	3	3		0,17	1	3
RC048	4,1	4	4,42	4	4						4		5,93	1	6	5,99	0,99	6	6		0,34	0,83	6
RC050	4,74	5	5,12	5	5						5		5,98	1	6	5,84	0,92	6	6		0,32	1	6
RC051	3,08	3	3,34	3	3						3		3,93	0,96	4	3,97	0,99	4	4		0,23	1	4
RC052	3,1	3	3,18	3	3						3		4,12	0,99	4	4,23	0,99	4	4		0,23	0,99	4
RC053	3,56	4	3,6	4	4						4		3,66	0,39	3	4,15	1	4	n.d.		0,22	0,99	4
RC054	3,64	4	3,18	3	n.d.	3,6	4	3,12	3	n.d.	n.d.		3,02	0,97	3	3,02	0,98	3	3		0,23	1	4
RC056	2,8	3	2,82	3	3						3		3,15	1	3	3,23	0,99	3	3		0,17	1	3
RC057	3,36	3	3,52	4	n.d.	3,14	3	2,86	3	3	3		4,22	0,96	4	4,03	0,98	4	4		0,22	1	4
RC058	4,12	4	3,56	4	4						4		6,46	0,97	7	5,87	0,49	6	n.d.		0,32	1	6
RC059	4,86	5	3,68	4	n.d.	3,98	4	4,08	4	4	4		5,57	0,73	6	4,95	0,94	5	n.d.		0,28	1	5
RC060	3,14	3	3,38	3	3						3		4,44	0,82	4	3,9	0,99	4	4		0,22	0,98	4
RC061	3,22	3	3,18	3	3						3		4,83	0,94	5	4,89	0,94	5	5		0,26	0,93	5
RC062	4,38	4	4,74	5	n.d.	4,58	5	4,56	5	5	5		4,2	0,97	4	4,04	0,99	4	4		0,28	0,98	5
RC064	3,6	4	3,78	4	4						4		4,93	0,99	5	4,99	0,99	5	5		0,28	0,99	5
RC065	6,06	6	5,16	5	n.d.	4,74	5	5,1	5	5	5		7,39	1	8	6,54	0,78	7	n.d.		0,37	1	7
RC066	3,18	3	2,78	3	3						3		3,25	1	3	3,01	1	3	3		0,17	1	3
RC067	3,26	3	3,68	4	n.d.	2,74	3	2,68	3	3	3		3,13	1	3	3,14	1	3	3		0,17	0,99	3
RC068	3,52	4	3,6	4	4						4		3,76	0,8	4	4,22	0,99	4	4		0,22	0,96	4
RC069	4,02	4	3,8	4	4						4		5,33	0,8	5	5,05	0,78	5	5		0,28	0,99	5
RC070	3,04	3	3,22	3	3						3		3,98	0,99	4	4,1	1	4	4		0,22	0,99	4
RC071	5,88	6	5,96	6	6						6		8,22	1	8	7,58	1	8	8		0,42	1	8
RC072	3,58	4	3,32	3	n.d.	4,14	4	4,08	4	4	4		5,33	0,8	5	4,92	0,96	5	5		0,27	0,98	5
RC073	2,58	3	2,58	3	3						3		2,18	1	2	1,91	0,5	2	n.d.		0,17	0,99	3
RC074	3,32	3	3,4	3	3						3		4,56	0,59	4	4,43	0,61	5	n.d.		0,27	0,96	5
RC075	2,96	3	2,82	3	3						3		4,33	0,94	4	3,91	1	4	4		0,22	1	4
RC076	3,34	3	3,36	3	3						3		4,1	1	4	4,24	0,99	4	4		0,22	0,98	4
RC077	3,08	3	3,14	3	3						3		4,13	0,99	4	3,85	0,85	4	4		0,22	0,99	4
RC078	2,7	3	2,92	3	3						3		n.d.	n.d.	n.d.	4,19	1	4	n.d.		0,22	1	4
RC079	4,1	4	4	4	4						4		5,18	0,94	5	5,01	1	5	5		0,27	1	5
RC080	2,16	2	2,02	2	2						2		3,3	0,98	3	2,95	0,99	3	3		0,17	1	3
RC081	3,36	3	3,26	3	3						3		4,04	1	4	3,99	0,97	4	4		0,29	0,99	5
RC082	2,5	3	2,52	3	3						3		4,28	0,92	4	4,37	0,91	4	4		0,23	0,99	4
RC083	3,9	4	3,7	4	4						4		4,68	0,76	5	5,19	0,98	5	5		0,28	0,99	5
RC084	2,6	3	2,74	3	3						3		4,15	0,99	4	4,03	0,98	4	4		0,24	1	4
RC085	3,16	3	3,32	3	3						3		4,08	0,99	4	3,99	1	4	4		0,23	0,99	4
RC087	3,32	3	3,08	3	3						3		3,19	1	3	3,22	0,99	3	3		0,18	0,99	3
RC089	2,88	3	3,16	3	3						3		3,2	0,99	3	2,98	0,99	3	3		0,18	1	3
RC090	4,5	5	4,64	5	5						5		6,05	0,96	6	5,8	0,96	6	6		0,34	1	6
RC092	5,58	6	5,02	5	n.d.	5,62	6	5,1	5	n.d.	n.d.		5,68	0,92	6	6,29	0,86	6	6		0,34	1	6
RC094	4,68	5	4,56	5	5						5		5,2	0,95	5	5,25	0,96	5	5		0,27	1	5
RC095	3,88	4	3,64	4	4						4		4,16	0,99	4	4,24	0,99	4	4		0,23	0,98	4
RC096	4,36	4	4,76	5	n.d.	4,18	4	3,82	4	4	4		5,02	1	5	4,85	0,98	5	5		0,29	0,99	5
RC097	4,36	4	4,12	4	4						4		5,3	0,8	5	5,17	0,94	5	5		0,28	0,96	5
RC098	3,54	4	4	4	4						4		4,11	1	4	3,94	0,99	4	4		0,22	1	4
RC099	5,16	5	5,06	5	5						5		5,77	0,98	6	5,87	0,99	6	6		0,32	0,92	6
RC100	4,48	4	4,46	4	4						4		n.d.	n.d.	n.d.	n.d.	n.d.	n.d.	n.d.		0,27	0,98	5
RC102	4,3	4	4,38	4	4						4		4,59	0,6	5	5,19	0,98	5	5		0,27	0,99	5
RC103	3,12	3	3,02	3	3						3		2,99	0,95	3	3,13	1	3	3		0,18	1	3
RC104	4,18	4	4,62	5	n.d.	4,74	5	4,7	5	5	5		6,27	0,73	6	6,21	0,93	6	6		0,33	0,99	6
RC105	3,44	3	3,28	3	3						3		4,07	1	4	4,13	1	4	4		0,23	0,99	4
RC106	3,44	3	3,22	3	3						3		4,27	0,94	4	4,21	0,95	4	4		0,23	0,96	4
RC107	2,96	3	2,88	3	3						3		3,14	1	3	3,17	1	3	3		0,17	1	3
RC108	3,02	3	3,14	3	3						3		4,15	0,99	4	4,12	0,99	4	4		0,22	1	4
RC109	4,02	4	4,54	5	n.d.	4,7	5	4,3	4	n.d.	n.d.		5,43	0,63	5	6,06	1	6	n.d.		0,32	0,86	6
RC110	3,58	4	3,54	4	4						4		5,23	0,93	5	5,15	0,99	5	5		0,29	0,84	5
RC111	3,6	4	3,58	4	4						4		4,37	0,81	4	4,28	0,97	4	4		0,24	0,95	4
RC112	4,16	4	3,94	4	4						4		4,9	0,98	5	5,28	0,94	5	5		0,29	0,99	5
RC113	2,24	2	2,48	2	2						2		2,22	1	2	2,3	0,98	2	2		0,13	1	2
RC114	4,06	4	4,38	4	4						4		5,31	0,84	5	5,18	0,99	5	5		0,28	0,85	5
RC115	4,18	4	4,08	4	4						4		4,48	0,35	5	4,32	0,84	4	n.d.		0,28	0,86	5
RC116	3,4	3	3,32	3	3						3		3,99	0,99	4	3,83	0,93	4	4		0,25	0,93	4
RC117	2,68	3	2,86	3	3						3		3,11	1	3	3,26	0,98	3	3		0,19	0,91	3
RC118	3,5	4	3,5	4	4						4		4,18	0,98	4	4,15	1	4	4		0,23	0,94	4
RC119	3,64	4	4,24	4	4						4		5,31	0,84	5	5,25	0,96	5	5		0,3	0,87	5
RC120	2,88	3	2,56	3	3						3		3,09	1	3	3,04	1	3	3		0,2	0,88	3
RC121	4,82	5	4,82	5	5						5		5,86	0,99	6	5,95	0,98	6	6		0,37	0,9	7
RC122	3,18	3	3,58	4	n.d.	3,52	4	3,74	4	4	4		4,07	1	4	4,09	1	4	4		0,24	1	4
RC123	3,26	3	3,14	3	3						3		4,16	0,99	4	4,26	0,98	4	4		0,24	1	4
RC124	3,56	4	4,2	4	4						4		5,61	0,75	6	5	0,99	5	n.d.		0,34	1	6
RC125	3,26	3	3,26	3	3						3		4,04	1	4	4,15	1	4	4		0,24	0,98	4
RC126	3,32	3	3,74	4	n.d.	3,66	4	3,64	4	4	4		4,14	0,99	4	4,36	0,92	4	4		0,22	1	4
RC127	3,56	4	3,58	4	4						4		4,16	0,99	4	4,16	1	4	4		0,24	0,99	4
RC128	2,78	3	2,56	3	3						3		3,2	1	3	3,18	1	3	3		0,18	0,99	3
RC129	2,68	3	2,78	3	3						3		3,25	0,99	3	3,28	0,97	3	3		0,18	0,99	3
RC130	3,9	4	3,68	4	4						4		5,1	0,99	5	5,19	0,98	5	5		0,29	0,99	5
RC131	4,38	4	4,2	4	4						4		5,88	0,99	6	6,37	0,75	6	6		0,33	0,89	6
RC132	3,8	4	3,58	4	4						4		4,09	1	4	4,02	0,98	4	4		0,23	0,99	4
RC133	3,9	4	3,58	4	4						4		4,08	1	4	4,04	0,99	4	4		0,24	1	4
RC134	3,84	4	3,84	4	4						4		4,66	0,73	5	4,95	0,98	5	5		0,28	1	5
RC135	3,58	4	3,66	4	4						4		3,87	0,93	4	4,29	0,97	4	4		0,23	1	4
RC136	1,8	2	1,78	2	2						2		2,15	0,99	2	2,12	1	2	2		0,12	1	2
RC137	3,74	4	3,58	4	4						4		5,25	0,91	5	5,34	0,88	5	5		0,28	0,95	5
RC138	2,94	3	2,98	3	3						3		4,26	0,93	4	4,4	0,88	4	4		0,23	0,97	4
RC139	4,28	4	4,18	4	4						4		6,35	0,51	6	6,24	0,93	6	n.d.		0,34	1	6
RC140	3,64	4	3,22	3	n.d.	3,58	4	3,54	4	4	4		3,74	0,87	4	3,99	0,96	4	4		0,23	1	4
RC141	2,88	3	2,82	3	3						3		2,99	1	3	2,95	0,96	3	3		0,17	1	3
RC142	3,24	3	3	3	3						3		4,04	1	4	3,9	0,9	4	4		0,25	0,89	4
RC143	3	3	3,14	3	3						3		3,89	0,98	4	4,07	0,99	4	4		n.d.	n.d.	n.d.
RC144	3,38	3	3,02	3	3						3		3,9	0,98	4	4,07	0,99	4	4		0,22	1	4
RC145	3,38	3	3,44	3	3						3		4,59	0,84	5	4,19	1	4	n.d.		0,22	1	4
RC146	3,58	4	3,26	3	n.d.	3,26	3	3,32	3	3	3		4,3	0,78	4	4,04	0,98	4	4		0,22	1	4
RC147	2,44	2	2,4	2	2						2		2,19	0,99	2	2,05	1	2	2		0,17	1	3
RC148	3,16	3	3,28	3	3						3		4,09	0,99	4	4,14	1	4	4		0,23	0,98	4
RC149	4,14	4	4,16	4	4						4		5,66	0,96	6	6,29	0,95	7	n.d.		0,31	1	6
RC150	3,9	4	4,54	5	n.d.	4,58	5	3,96	4	n.d.	n.d.		4,74	0,98	5	4,69	0,9	5	5		0,27	1	5
RC153	2,94	3	3,08	3	3						3		3,03	1	3	3,2	0,99	3	3		0,17	1	3
RC154	4,52	5	4,84	5	5						5		5,92	0,96	6	6,36	0,98	7	n.d.		0,31	0,98	6
RC155	3,58	4	3,72	4	4						4		3,94	0,99	4	4,17	1	4	4		0,21	0,96	4
RC156	4,6	5	3,76	4	n.d.	3,74	4	3,68	4	4	4		4,77	0,99	5	5,02	0,82	5	5		0,26	0,99	5
RC157	3,56	4	3,58	4	4						4		3,67	0,78	4	3,68	0,57	4	n.d.		0,22	1	4
RC159	3,38	3	3,58	4	n.d.	3,34	3	3,46	3	3	3		3,9	0,98	4	4,13	1	4	4		0,23	0,99	4
RC160	3,26	3	3,6	4	n.d.	3,86	4	3,84	4	4	4		3,83	0,95	4	4,26	0,97	4	4		0,21	0,94	4
RC161	5,24	5	4,98	5	5						5		4,03	1	4	4,15	0,98	4	4		0,27	0,96	5
RC162	3,96	4	4,24	4	4						4		4,73	0,98	5	5,41	1	6	n.d.		0,26	0,98	5
RC163	2,92	3	2,86	3	3						3		2,96	1	3	3,33	0,94	3	3		0,17	0,99	3
RC164	3,58	4	3,22	3	n.d.	3,28	3	3,18	3	3	3		3,74	0,87	4	4,32	0,92	4	4		0,23	1	4
RC165	4,52	5	4,02	4	n.d.	4,06	4	4,14	4	4	4		5,85	1	6	5,94	1	6	6		0,31	0,99	6
RC166	2,52	3	2,56	3	3						3		n.d.	n.d.	n.d.	2,96	0,98	3	n.d.		0,17	0,99	3
RC167	4,02	4	4,14	4	4						4		5,71	0,98	6	6,43	0,99	7	n.d.		0,31	1	6
RC168	5,66	6	4,84	5	n.d.	5,6	6	4,96	5	n.d.	n.d.		5,92	0,96	6	6,44	1	7	n.d.		0,31	0,98	6
RC169	4,02	4	3,54	4	4						4		5,11	0,98	5	4,94	1	5	5		0,26	0,99	5
RC170	3,2	3	2,88	3	3						3		3,88	0,98	4	4,12	1	4	4		0,22	0,99	4
RC171	3,6	4	3,74	4	4						4		4,15	0,96	4	4,09	1	4	4		0,21	0,97	4
RC172	4,48	4	4,22	4	4						4		4,97	0,98	5	5,14	0,38	5	n.d.		0,31	1	6
RC173	4,42	4	4,26	4	4						4		4,95	0,98	5	4,96	0,94	5	5		0,28	1	5
RC174	3,84	4	4,42	4	4						4		5,06	1	5	5,15	0,96	5	5		0,3	0,97	5
RC175	3,14	3	2,94	3	3						3		4,15	0,99	4	4,06	1	4	4		0,25	0,93	4
RC176	2,86	3	2,66	3	3						3		3,1	1	3	3,59	0,55	4	n.d.		0,17	1	3
RC177	2,78	3	2,78	3	3						3		3,3	0,96	3	3,3	0,93	3	3		0,18	0,98	3
RC178	5,4	5	5,52	6	n.d.	7,28	7	6,92	7	7	7		8,2	1	9	9,54	1	9	9		0,49	0,88	9
RC179	4,46	4	3,94	4	4						4		5,88	0,99	6	6,62	0,98	7	n.d.		0,35	0,87	6
RC180	3,24	3	3,2	3	3						3		4,13	0,98	4	4,51	0,5	5	n.d.		0,24	1	4
RC181	3,46	3	3,3	3	3						3		3,98	1	4	4,4	0,78	4	4		0,23	0,99	4
RC182	3,44	3	3,56	4	n.d.	3,3	3	3,22	3	3	3		4,08	0,99	4	3,98	0,96	4	4		0,24	0,99	4
RC183	4,46	4	4	4	4						4		5,13	0,85	5	4,92	0,98	5	5		0,29	1	5
RC184	3,84	4	3,96	4	4						4		4,82	1	5	5,33	1	6	n.d.		0,29	0,98	5
RC185	3,68	4	3,86	4	4						4		4,18	0,94	4	4,4	0,78	4	4		0,28	0,97	5
RC186	3,7	4	3,74	4	4						4		4,6	0,86	5	4,98	0,91	5	5		0,29	1	5
RC187	3,8	4	4,08	4	4						4		5,12	0,86	5	5,2	0,18	5	n.d.		0,3	0,86	5
RC188	2,96	3	2,98	3	3						3		4,09	1	4	4,15	0,98	4	4		0,23	0,99	4
RC189	3,14	3	3,12	3	3						3		4,14	0,97	4	4,16	1	4	4		0,24	0,97	4
RC190	3,76	4	3,58	4	4						4		4,95	1	5	5,06	0,99	5	5		0,3	0,98	5
RC191	4,08	4	3,94	4	4						4		3,01	1	3	3,15	1	3	3		0,23	1	4
RC192	3,28	3	3,16	3	3						3		3,06	1	3	3,05	0,99	3	3		0,23	1	4
RC193	3,4	3	3,5	4	n.d.	3,54	4	3,56	4	4	4		4,82	1	5	5,08	0,62	5	5		0,29	1	5
RC194	4,12	4	4,14	4	4						4		4,86	0,96	5	4,96	1	5	5		0,29	1	5
RC195	3,54	4	3,58	4	4						4		4,84	1	5	5,09	0,58	5	n.d.		0,29	0,97	5
RC196	1,88	2	1,8	2	2						2		2,07	0,99	2	2,21	0,98	2	2		0,12	1	2
RC197	3,58	4	3,56	4	4						4		4,39	0,59	4	4,14	1	4	n.d.		0,29	1	5
RC198	2,86	3	2,96	3	3						3		4,12	0,98	4	4,39	0,81	4	4		0,24	0,99	4
RC199	3,1	3	2,72	3	3						3		4,24	0,88	4	4,52	0,53	5	n.d.		0,23	1	4
RC200	3,24	3	2,9	3	3						3		4,1	0,99	4	4,38	0,82	4	4		0,24	1	4
RC201	3,52	4	3,48	3	n.d.	3,42	3	3,6	4	n.d.	n.d.		4,2	0,92	4	4,55	0,61	5	n.d.		0,24	1	4
RC202	4,82	5	4,54	5	5						5		5,65	0,89	6	5,66	0,83	6	6		0,35	0,87	6
RC203	4,16	4	4,22	4	4						4		4,7	0,8	5	4,63	0,75	5	5		0,27	0,97	5
RC204	3,78	4	3,68	4	4						4		4,85	1	5	4,75	0,96	5	5		0,28	0,99	5
RC205	3,48	3	3,28	3	3						3		3,86	0,97	4	4,07	0,99	4	4		0,23	1	4
RC206	3,5	4	3,54	4	4						4		3	1	3	3,16	1	3	3		0,23	0,99	4
RC207	4,26	4	3,94	4	4						4		4,75	0,99	5	4,84	1	5	5		0,28	0,99	5
RC208	3,86	4	3,68	4	4						4		3,92	0,99	4	4,25	0,98	4	4		0,23	0,96	4
RC209	4,16	4	4,04	4	4						4		4,47	0,67	4	4,66	0,8	5	n.d.		0,29	1	5
RC210	4,06	4	3,7	4	4						4		4,76	0,99	5	4,9	0,99	5	5		0,28	0,99	5
RC211	3,58	4	4,06	4	4						4		4,75	0,99	5	5,36	1	6	n.d.		0,29	1	5
RC212	2,66	3	2,7	3	3						3		2,95	1	3	3,18	1	3	3		0,18	1	3
RC213	2,64	3	2,64	3	3						3		2,91	0,98	3	3,03	0,99	3	3		0,18	1	3
RC214	3,04	3	2,9	3	3						3		3,97	1	4	3,88	0,88	4	4		0,23	0,98	4
RC215	2,84	3	2,98	3	3						3		3,94	0,97	4	4,01	1	4	4		0,23	1	4
RC216	3,06	3	3,24	3	3						3		2,1	1	2	2,02	0,99	2	2		0,18	1	3
RC217	3,9	4	4,08	4	4						4		4,63	0,9	5	5,3	0,98	6	n.d.		0,29	1	5
RC218	3,5	4	3,62	4	4						4		4,04	1	4	4,03	1	4	4		0,25	0,94	4
RC219	5,62	6	5,56	6	6						6		6,39	1	7	6,97	0,6	7	7		0,4	0,88	7
RC220	3,66	4	4,02	4	4						4		4,73	0,84	5	4,93	1	5	5		0,29	0,95	5
RC221	3,9	4	3,92	4	4						4		4,73	0,98	5	5,47	0,99	6	n.d.		0,28	0,97	5
RC222	3,72	4	3,36	3	n.d.	3,52	4	4,16	4	4	4		3,83	0,95	4	4,33	0,91	4	4		0,23	1	4
RC223	3	3	2,8	3	3						3		3,94	0,99	4	4,12	1	4	4		0,23	0,98	4
RC224	3,38	3	3,46	3	3						3		4,21	0,91	4	4,02	0,98	4	4		0,23	0,99	4
RC225	3,18	3	3,1	3	3						3		5,14	0,84	5	4,92	0,98	5	5		0,29	0,97	5
RC226	3,76	4	3,62	4	4						4		4,1	0,99	4	4,06	0,99	4	4		0,24	1	4
RC227	3,96	4	3,74	4	4						4		4,07	1	4	3,99	1	4	4		0,24	0,98	4
RC228	4,06	4	3,56	4	4						4		3,85	0,96	4	4,18	1	4	4		0,23	1	4
RC229	2,94	3	2,68	3	3						3		2,89	0,98	3	3,13	1	3	3		0,18	1	3
RC230	3,34	3	2,56	3	3						3		2,97	1	3	3,15	1	3	3		0,18	1	3
RC231	4,4	4	4,08	4	4						4		4,1	0,99	4	4,27	0,97	4	4		0,23	1	4
RC232	3,92	4	3,68	4	4						4		4,12	1	4	3,87	0,96	4	4		0,24	0,99	4
RC233	3,96	4	4,4	4	4						4		3,83	0,95	4	4,01	0,97	4	4		0,23	1	4
RC234	2,78	3	3,18	3	3						3		3,14	1	3	3	0,99	3	3		0,18	1	3
RC235	3,56	4	3,2	3	n.d.	3,92	4	3,8	4	4	4		3,25	0,91	3	3,15	1	3	3		0,23	1	4
RC236	3,92	4	3,52	4	4						4		4,28	0,82	4	4,18	1	4	4		0,24	1	4
RC237	4,3	4	4,08	4	4						4		4,95	0,98	5	5,14	0,38	5	n.d.		0,29	1	5
RC238	3,56	4	3,96	4	4						4		4,07	1	4	4,29	0,95	4	4		0,23	0,99	4
RC239	3,34	3	4,2	4	n.d.	3,38	3	3,14	3	3	3		3,14	1	3	3	0,99	3	3		0,24	0,99	4
RC240	4,24	4	4,64	5	n.d.	3,76	4	4,1	4	4	4		5,7	0,98	6	6,47	1	7	n.d.		0,34	0,89	6
RC241	3,14	3	3,38	3	3						3		2,99	0,98	3	3,08	1	3	3		0,18	0,99	3
RC242	3,92	4	4,2	4	4						4		3,9	0,98	4	4,18	1	4	4		0,24	0,99	4
RC243	2,92	3	2,86	3	3						3		3,07	1	3	3,04	0,99	3	3		0,18	0,99	3
RC244	4,82	5	4,54	5	5						5		4,67	0,94	5	4,77	0,98	5	5		0,28	1	5
RC245	3,68	4	3,26	3	n.d.	4,4	4	4,06	4	4	4		3,89	0,98	4	4,12	1	4	4		0,23	1	4
RC246	4,34	4	5,14	5	n.d.	4,62	5	4,54	5	5	5		5,23	0,9	5	5,09	0,98	5	5		0,29	1	5
RC247	3,58	4	3,86	4	4						4		4	1	4	4,32	0,92	4	4		0,24	0,95	4
RC248	3,18	3	2,92	3	3						3		4,04	1	4	4,42	0,26	5	n.d.		0,23	0,97	4
RC249	3,42	3	3,52	4	n.d.	4,1	4	3,9	4	4	4		4,36	0,66	4	4,39	0,81	4	4		0,24	1	4
RC250	3,84	4	4,14	4	4						4		5,18	0,94	5	4,94	1	5	5		0,29	0,91	5
RC251	2,78	3	2,96	3	3						3		2,99	0,98	3	3,01	0,99	3	3		0,18	0,99	3
RC252	3,96	4	4,24	4	4						4		5,07	0,91	5	5,28	0,97	6	n.d.		0,28	0,98	5
RC253	4,1	4	3,78	4	4						4		4,96	1	5	4,91	0,99	5	5		0,28	0,99	5
RC254	3,38	3	3,58	4	n.d.	3,64	4	3,56	4	4	4		3,98	1	4	4,29	0,95	4	4		0,23	0,99	4
RC255	4,64	5	4,14	4	n.d.	4,52	5	4,64	5	5	5		6	0,84	6	6,53	1	7	n.d.		0,34	0,84	6
RC256	1,72	2	1,76	2	2						2		2,02	0,99	2	2,25	1	2	2		0,12	1	2
RC257	3,52	4	3,3	3	n.d.	3,54	4	3,74	4	4	4		4,39	0,46	4	4,93	0,8	5	n.d.		0,28	0,96	5
RC258	3,76	4	3,56	4	4						4		4,77	1	5	4,88	0,71	5	5		0,28	0,96	5
RC259	3,14	3	3,48	3	3						3		3,87	0,99	4	4,26	0,99	4	4		0,23	1	4
RC260	6,48	6	6,02	6	6						6		6,24	0,88	7	7,56	1	8	n.d.		0,43	1	8
RC261	3,12	3	3,06	3	3						3		3,07	1	3	3,34	1	3	3		0,19	0,97	3
RC262	5	5	4,58	5	5						5		5,69	1	6	6,56	0,89	7	n.d.		0,34	1	6
RC263	4,06	4	3,74	4	4						4		3,84	0,98	4	4,2	0,97	4	4		0,23	0,99	4
RC264	4,6	5	4,82	5	5						5		6,91	1	7	7,09	1	7	7		0,39	0,94	7
RC266	4,78	5	5,1	5	5						5		5,61	0,99	6	5,91	1	6	6		0,34	0,88	6
RC267	3,56	4	3,82	4	4						4		3,9	0,94	4	3,8	0,9	4	4		0,23	0,99	4
RC268	3,2	3	3,46	3	3						3		3,71	0,89	4	4	0,78	4	4		0,24	1	4
RC269	3,44	3	3,3	3	3						3		4,1	1	4	4,02	1	4	4		0,24	0,99	4
RC270	1,9	2	2,04	2	2						2		2,19	0,99	2	2,34	1	2	2		0,13	1	2
RC271	3,34	3	3,66	4	n.d.	3,48	3	3,46	3	3	3		4,75	1	5	5,32	0,97	5	5		n.d.	n.d.	n.d.
RC272	4,86	5	4,54	5	5						5		5,69	1	6	6,4	0,39	6	n.d.		0,34	0,87	6
RC273	4,06	4	3,78	4	4						4		4,57	0,89	5	5,49	0,72	5	5		0,3	0,93	5
RC274	3,2	3	3,16	3	3						3		3,82	0,97	4	4,24	0,99	4	4		0,25	0,93	4
RC275	3,88	4	4,02	4	4						4		4,71	0,99	5	5,09	0,97	5	5		0,29	0,98	5
RC276	4,32	4	4,02	4	4						4		5,03	0,88	5	5,54	0,59	5	n.d.		0,29	0,96	5
RC277	3,78	4	4,1	4	4						4		4,98	0,93	5	5,25	1	5	5		0,28	0,98	5
RC278	3,3	3	3,82	4	n.d.	3,24	3	3,8	4	n.d.	n.d.		5,08	0,99	5	5	1	5	5		0,29	0,96	5
RC279	3,42	3	3,48	3	3						3		3,99	1	4	4,4	1	4	4		0,24	0,98	4
RC280	2,82	3	2,98	3	3						3		2,84	0,94	3	3,23	0,98	3	3		0,24	1	4
RC281	3,22	3	3,24	3	3						3		3,64	0,79	4	4,36	1	4	4		0,23	1	4
RC282	2,5	3	2,44	2	n.d.	2,42	2	2,58	3	n.d.	n.d.		3,03	1	3	3,32	1	3	3		0,18	1	3
RC284	3,18	3	2,6	3	3						3		4,04	0,99	4	4,56	0,9	4	4		0,24	1	4
RC285	3	3	2,92	3	3						3		3,85	0,98	4	4,31	1	4	4		0,23	0,99	4
RC286	3,16	3	3,62	4	n.d.	3,38	3	3,3	3	3	3		3,93	1	4	4,19	0,97	4	4		0,24	1	4
RC287	4,16	4	4,54	5	n.d.	3,74	4	3,76	4	4	4		4,08	0,97	4	4,36	1	4	4		0,29	1	5
RC288	4,06	4	4,18	4	4						4		4,65	0,96	5	5,46	0,79	5	5		0,28	0,97	5
RC289	4,1	4	4,4	4	4						4		5,24	0,5	5	5,85	0,99	6	n.d.		0,32	1	6
RC290	3,08	3	3,2	3	3						3		3,8	0,96	4	4,52	0,94	4	4		0,23	0,99	4
RC291	3,62	4	3,88	4	4						4		4,05	1	4	3,84	0,94	4	4		0,22	0,95	4
RC292	3,18	3	3,08	3	3						3		5,05	1	5	5,13	0,97	5	5		0,28	0,99	5
RC293	3,26	3	3,12	3	3						3		3,73	0,91	4	4,63	0,81	4	4		0,23	0,98	4
RC294	3,76	4	3,74	4	4						4		5,06	1	5	4,9	0,99	5	5		0,29	1	5
RC295	4,6	5	4,56	5	5						5		4,72	0,99	5	5,52	0,65	5	5		0,34	0,99	6
RC296	4,88	5	4,98	5	5						5		5,68	0,92	6	5,91	1	6	6		0,33	1	6
RC297	4,98	5	4,04	4	n.d.	4,12	4	4,8	5	n.d.	n.d.		5,12	0,75	5	5,78	0,94	6	n.d.		0,33	0,99	6
RC298	3,88	4	4,14	4	4						4		5,09	0,8	5	5,36	0,94	5	5		0,29	1	5
RC299	3,2	3	3,18	3	3						3		3,03	1	3	3,21	0,97	3	3		0,17	1	3
